# Supplementary material for: Memory Impairment, Pro-Inflammatory Host Response and Brain Histopathologic Severity in Rats Infected with K. pneumoniae or P. aeruginosa Meningitis
Source: Pathogens. 2022 Aug 18;11(8):933. doi: 10.3390/pathogens11080933 (PMC9416464; doi:10.3390/pathogens11080933)
Supplement: Supplementary file 1 [file pathogens-11-00933-s001.zip]

Archive with 1 entries (1 files):
- pathogens-1833681-supplementary.pdf
